# Supplementary material for: Multifunctional nanoparticle potentiates the in situ vaccination effect of radiation therapy and enhances response to immune checkpoint blockade
Source: Nat Commun. 2022 Aug 23;13:4948. doi: 10.1038/s41467-022-32645-x (PMC9399096; doi:10.1038/s41467-022-32645-x)
Supplement: Supplementary file 4 — Source Data [file 41467_2022_32645_MOESM4_ESM.xlsx]

## Sheet: Figure 1b-1g
Figure 1b
28.21	32.67	37.84	43.82	50.75	58.77	68.06	78.82	91.28	105.7	122.4	141.8	164.2	190.1	220.2	255	295.3	342	396.1	458.7	531.2	615.1	712.4	825	955.4
0	0	0	0	0	0	3.6	14.7	25	24.1	15.8	8.3	3.8	1.7	0.8	0.5	0.4	0.3	0.3	0.2	0.2	0.1	0.1	0	0
Figure 1d
ION	PIC
-34.1	32.8
-36.4	34
-35.4	34.3
Figure 1f
Days	0	1	2	3	4	5	6	7	8	9	10	12	14	16	18	21	26	29
Particle size	131.5	145.3	145	142.3	139.6	168.8	141	126.7	162.7	140.5	139.7	148.7	115.4	129.5	130.9	135.7	133.2	139.1
Particle size	122.8	129.2	133	124.7	151	152	146.3	150.4	151.9	146.9	154.9	109.1	129.1	157	126.1	114.9	125.4	130.2
Particle size	119.3	132.2	136.7	146	123.7	126.3	137.3	137.8	145.6	127.2	140.5	140.2	118.4	140.1	138.2	122.3	115.2	127.9
Figure 1g
Control	57.5	58.5	60.5
PIC	34	32.5	34.5

## Sheet: Figure 1h
	Count				plating eff			plating eff (mean)		Surviving fraction
	1	2	3		1	2	3			1	2	3
Control 0Gy	216	211	205		0.216	0.211	0.205	0.210667		1.02532	1.00158	0.973101
PIC 0Gy	178	199	206							0.844937	0.94462	0.977848
Control 3Gy	243	233	244							1.15348	1.10601	1.15823
PIC 3Gy	189	152	175							0.897152	0.721519	0.830696
Control 6Gy	179	144	147							0.849684	0.683544	0.697785
PIC 6Gy	103	81	93							0.488924	0.384494	0.441456
Control 9Gy	37	36	26							0.175633	0.170886	0.123418
PIC 9Gy	1	2	3							0.00474684	0.00949367	0.0142405

## Sheet: Figure 1j
Control	RT	PIC	PIC+RT
12.052	202.847	11.832	231.392
28.974	164.379	0	236.423
13.514	125.825	11.049	237.224
4.165	162.615	29.328	229.719
6.059	163.394	23.802	220.603
9.619	205.02	10.236	247.13
9.316	196.428	34.303	245.739
0	153.83	13.999	238.202
0	217.743	2.113	158.645
0.594	200.95	10.194	247.961
12.938	207.171	4.961	252.472
1.899	151.087	38.938	243.405
0.324	127.349	19.94	216.928
16.856	132.722	7.889	241.045
7.336	102.312	23.028	247.594
16.136	162.592	2.962	243.729
19.129	74.744	23.867	238.061
7.213	162.999	0	251.725
3.275	212.57	5.801	233.439
5.431	188.42	7.186	238.151
0	215.01	4.481	236.75
3.561	137.704	11.346	250.161
2.26	208.664	3.105	240.183
14.662	189.749	22.423	119.124
7.202	85.674	11.536	232.961
2.842	224.224	2.074	239.215
2.167	171.37	1.056	249.817
0	182.31	1.739	239.491
0.992	227.004	0.908	247.852
9.521	219.845	0.333	197.589
0.578	188.846	0	223.966
2.801	203.19	3.536	231.674
0	160.758	10.573	249.502
6.183	118.375	12.274	245.224
18.26	144.402	11.959	238.04
1.879	192.543	14.209	249.328
23.197	154.435	1.531	248.844
27.549	184.81	0.155	242.925
4.551	201.853	18.103	231.654
31.518	223.413	39.529	239.062
22.104	188.503	8.796	245.048
21.452	210.009	17.12	222.891
35.944	190.598	0	228.129
14.425	200.446	0	235.65
7.587	180.266	5.569	248.205
1.12	181.511	0	253.588
0	191.138	24.874	243.14
1.214	203.448	3.12	226.39
0.821	228.218	7.283	236.286
1.6	173.668	11.677	131.976

## Sheet: Figure 2b-2c & S6
Figure 2b-2c & Figure S6
Ifnβ1 expression in B78 cells							Pd-l1 expression in B78 cells
Day 1							Day 1
Control	PIC	RT	PIC(pre)+RT	RT+PIC(post)			Control	PIC	RT	PIC(pre)+RT	RT+PIC(post)
1.21202	0.836241	0.937512	1.0853	1.59838			1.39163	0.53107	2.08486	1.58924	0.665681
1.15028	0.612123	1.10319	1.1042	1.00385			0.611062	0.691122	1.44617	0.768096	0.80402
0.717274	---	1.14342	1.03182	0.676179			1.17596	0.879718	0.812695	1.00292	0.703005
Day 4							Day 4
Control	PIC	RT	PIC(pre)+RT	RT+PIC(post)			Control	PIC	RT	PIC(pre)+RT	RT+PIC(post)
1.11251	0.90542	1.60363	2.73586	0.90542			1.079	0.706738	1.83587	2.89927	2.34244
0.947445	1.76015	2.37967	2.00571	1.76015			0.707078	0.750334	2.00162	2.37728	1.49425
0.948729	1.50219	1.9884	2.12378	1.50219			1.31072	0.884507	1.90483	1.22386	0.871734
Day 7							Day 7
Control	PIC	RT	PIC(pre)+RT	RT+PIC(post)			Control	PIC	RT	PIC(pre)+RT	RT+PIC(post)
1.68518	1.15394	3.64616	9.71881	6.12479			1.1921	1.22631	2.35154	2.1177	2.30246
0.681041	1.5271	6.47778	10.2452	3.95074			1.37088	1.21592	3.21504	3.44312	4.04615
0.871324	1.15861	6.23423	9.59277	5.50702			0.61191	1.2218	3.5022	3.08084	2.63666

## Sheet: Figure 2e-2h & S7-8
CD206 MFI					CD80 MFI					MFI ratio (CD80/CD206)
Day 1					Day 1					Day 1
Control	PIC	RT	PIC+RT		Control	PIC	RT	PIC+RT		Control	PIC	RT	PIC+RT
5541	2102	5869	2731		1002	899	1134	1510		0.180834	0.427688	0.193219	0.552911
5047	2533	6172	3474		1141	848	1281	1362		0.226075	0.334781	0.20755	0.392055
5326	2283	5482	2683		1053	746	1141	1466		0.197709	0.326763	0.208136	0.546403
5157	2234	5744	3400		1024	725	1156	1244		0.198565	0.32453	0.201253	0.365882
Day 4					Day 4					Day 4
Control	PIC	RT	PIC+RT		Control	PIC	RT	PIC+RT		Control	PIC	RT	PIC+RT
6062	2470	7656	2570		834	1259	1347	1046		0.137578	0.509717	0.17594	0.407004
6172	2427	7629	2693		848	1392	1303	907		0.137395	0.573548	0.170796	0.336799
5911	2673	7574	3142		848	1156	1399	1134		0.143461	0.432473	0.184711	0.360917
5384	2341	7767	3627		885	1414	1229	1615		0.164376	0.604015	0.158234	0.445272
CD163 MFI					CD80 MFI					MFI ratio (CD80/CD206)
Day 1					Day 1					Day 1
Control	PIC	RT	PIC+RT		Control	PIC	RT	PIC+RT		Control	PIC	RT	PIC+RT
2268	2068	2470	2827		1002	899	1134	1510		0.441799	0.43472	0.459109	0.534135
2415	1690	2407	2314		1141	848	1281	1362		0.472464	0.501775	0.532198	0.588591
2244	1362	2533	2731		1053	746	1141	1466		0.469251	0.547724	0.450454	0.5368
2268	1637	2548	2501		1024	725	1156	1244		0.451499	0.442883	0.453689	0.497401
Day 4					Day 4					Day 4
Control	PIC	RT	PIC+RT		Control	PIC	RT	PIC+RT		Control	PIC	RT	PIC+RT
2643	2353	2989	1451		834	1259	1347	1046		0.315551	0.535062	0.450652	0.720882
2517	2337	2916	1215		848	1392	1303	907		0.336909	0.595635	0.446845	0.746502
2683	2314	3087	1496		848	1156	1399	1134		0.316064	0.499568	0.453191	0.758021
2572	2252	3013	1901		885	1414	1229	1615		0.34409	0.627886	0.407899	0.849553
CD80+CD206- M1-like macrophage					CD206+CD80- M2-like macrophage					M1/M2 macrophage ratio
Day 1					Day 1					Day 1
Control	RT	PIC+RT	PIC		Control	RT	PIC+RT	PIC		Control	RT	PIC+RT	PIC
0.24	0.33	2.12	0.67		17.9	20.4	15.8	7.48		0.0134078	0.0161765	0.134177	0.0895722
0.32	0.64	1.67	0.59		15.3	21.4	18.4	8.48		0.020915	0.0299065	0.0907609	0.0695755
0.35	0.59	2.29	0.62		17.4	17.1	10.6	5.56		0.0201149	0.0345029	0.216038	0.111511
0.25	0.53	0.88	0.48		16.8	19.4	19.2	6.79		0.014881	0.0273196	0.0458333	0.0706922
Day 4					Day 4					Day 4
Control	RT	PIC+RT	PIC		Control	RT	PIC+RT	PIC		Control	RT	PIC+RT	PIC
0.19	0.69	2.34	1.99		25.6	30.8	8.04	8.26		0.00742187	0.0224026	0.291045	0.24092
0.19	0.46	1.16	2.69		26.5	29.7	10.5	7.84		0.00716981	0.0154882	0.110476	0.343112
0.21	0.94	2.4	2.38		25.9	28.8	11.4	4.65		0.00810811	0.0326389	0.210526	0.511828
0.26	0.53	4.54	3.38		22.6	30.4	13.9	5.03		0.0115044	0.0174342	0.326619	0.671968

## Sheet: Figure 2i-2j & S9
CD80 MFI					CD86 MFI					IFN-β (ng/mL)
Control	CpG	PIC			Control	CpG	PIC			Control	CpG	PIC
326	1451	2787			108	819	1126			-0.26794	24.4418	24.4418
899	2175	2462			616	1399	1068			4.19768	23.8464	15.8083
878	2548	2470			456	1429	1170			0.327478	18.7854	24.1441
% of FITC-Ova positive cells					FITC MFI on CD11c+ DCs
Control	FITC-Ova	PIC+FITC-Ova			Control	FITC-Ova	PIC+FITC-Ova
0.84	29.2	52.8			217	2329	2940
1.45	21.4	51.2			203	2083	2867
1.05	28.4	53.4			231	2244	2981
1.64	27.1	53.1			239	2221	2932

## Sheet: Figure S10
% CD44+ in CD4+CD3+CD45+ cells					% CD69+ in CD4+CD3+CD45+ cells					% IFNγ+ in CD4+CD3+CD45+ cells
Ova/PIC	Ova	Ova/CpG/ION			Ova/PIC	Ova	Ova/CpG/ION			Ova/PIC	Ova	Ova/CpG/ION
84.1	47.1	90.1			48.5	18.8	53.6			73.8	29.2	73.1
85	45.3	37.3			48.5	17.6	11.1			63.8	25.5	18.7
87.1	62.8	48.5			54.1	28.6	16.6			57.9	50.9	23.9
83.3	71.4	30.2			42	31.2	8.73			83.6	52.5	33.8
78.6	62.5	44.7			44	37.5	16.1			77.8	47.8	21.3
78.8	61.3	51.7			43.7	36.3	17.7			77.9	47.1	23.9
86.5	61.3	58.9			45.4	37.2	29.5			71.8	46.8	51.2
89.1	63.5	64.3			54.4	41.5	34.1			63.1	51	58.1
% CD44+ in CD8+CD3+CD45+ cells					% CD69+ in CD8+CD3+CD45+ cells					% IFNγ+ in CD8+CD3+CD45+ cells
Ova/PIC	Ova	Ova/CpG/ION			Ova/PIC	Ova	Ova/CpG/ION			Ova/PIC	Ova	Ova/CpG/ION
94.7	42.8	93.9			66.8	19.4	67.2			89.9	29.1	85.6
94.5	38.8	23.4			66.7	17.1	7.84			79.8	25.7	16.4
94.7	67.9	36.8			68.3	37.2	13.4			74.5	59.3	22.8
91.5	78.7	17.8			77.4	39.9	6.31			99	63.1	19.8
85	77.5	31.8			69.3	59.2	12.4			95.6	70.2	19.8
85.9	74.9	41			73.3	56.6	15.3			95.9	67.9	23.1
95.7	73.5	57.3			65.2	57	37.1			93.9	67.5	59.2
94	75.2	67.8			68.1	60.6	47.8			77.1	69.4	69.2

## Sheet: Figure 3a-3b
Tumors
Cy5+ in CD45- cells				Cy5+ in CD45+ cells				Cy5+ in CD11c+MHCII+CD45+ cells				Cy5+ in CD11b+F4/80+CD45+ cells
Control	PIC			Control	PIC			Control	PIC			Control	PIC
0	21.7			0	20.9			0	29			0	32.5
0.00325	52.8			0	37			0	55.6			0	46.8
0.00596	48.9			0.00702	40.4			0	49.2			0	43.2
0.00677	52.7			0.03	64.2			0	71.1			0	69
0.058	29.5			0	28.1			0	45.3			0	42.2
TDLNs
Cy5+ in CD45+ cells				Cy5+ in CD11c+MHCII+CD45+ cells				Cy5+ in CD11b+F4/80+CD45+ cells
Control	PIC			Control	PIC			Control	PIC
0.13	4.52			0	20			0	10.5
0.15	4.56			3.23	14.8			1.69	13.1
0	9.2			0	33.3			0	16.7
1.27	1.85			4.35	16.5			3.08	5.56
0	1.48			0	17.7			0	8.06

## Sheet: Figure 3d-3e & S15-16
Day 15
Relative mRNA expression of Ifnβ1					Relative mRNA expression of Mx1					Relative mRNA expression of Nos2					Relative mRNA expression of Arg1					Expression ratio of Nos2/Arg1
Control	RT	PIC+RT			Control	RT	PIC+RT			Control	RT	PIC+RT			Control	RT	PIC+RT			RT	PIC+RT
0.65	5.46	43.53			1.73	8.32	149.73			2.36	3	1675.03			1.79	8.63	393.85			0.347625	4.25296
0.64	4.21	53.76			1.14	8.6	84.72			0.48	3.69	1039.74			1.09	5.77	530.76			0.639515	1.95896
1.77	3.2	26			1.18	4.36	96.78			0.62	2.78	980.38			1.66	7.75	143.15			0.35871	6.84862
1.06	1.59	68.17			0.61	12.21	91.04			1.02	0.5	1142.35			0.4	0.84	175.97			0.595238	6.49173
1.27	3.5	14.31			0.7	11.64	51.44			1.41	2.19	1156.05			0.77	1.03	587.18			2.12621	1.96882
Relative mRNA expression of Ifnγ					Relative mRNA expression of Il6					Relative mRNA expression of Tnfα					Relative mRNA expression of Tgfβ					Expression ratio of Tnfα/Tgfβ
Control	RT	PIC+RT			Control	RT	PIC+RT			Control	RT	PIC+RT			Control	RT	PIC+RT			RT	PIC+RT
3.58337	1.34475	3.59541			1.3829	2.3365	9.94513			3.05805	2.88167	465.353			1.34507	1.81685	42.4234			1.58608	10.9692
0.402093	2.4616	6.56348			0.486947	2.12159	4.06403			1.01497	5.86382	288.018			1.72104	1.04799	32.2543			5.59528	8.92961
1.32119	1.11211	8.02959			0.957717	0.736894	7.01386			1.05749	2.85012	299.674			1.33647	1.43648	30.1609			1.9841	9.93585
0.933479	4.31799	2.50347			1.66942	4.67393	3.59206			1.02195	5.09122	83.1242			0.490057	2.7512	9.99407			1.85055	8.31735
0.562746	2.23995	9.97487			0.928805	1.1806	6.92882			0.298121	5.03835	372.352			0.659569	2.24577	38.1019			2.24349	9.77253
Relative mRNA expression of Il1β					Relative mRNA expression of Il10					Expression ratio of Il1β/Il10
Control	RT	PIC+RT			Control	RT	PIC+RT			RT	PIC+RT
2.28756	1.95048	13.4004			2.11421	1.32975	13.7544			1.46681	0.974267
0.832712	1.21597	29.7845			1.65569	2.61915	6.09797			0.464263	4.88434
0.614825	1.30355	33.4572			0.214296	2.13824	5.01989			0.609636	6.66493
0.929854	2.97167	10.9173			1.2766	2.74594	0.991806			1.0822	11.0075
0.918259	2.64585	32.5826			1.04425	3.52354	7.26372			0.750906	4.48566
Relative mRNA expression of Ifnβ1					Relative mRNA expression of Mx1
Control	PIC				Control	PIC
0.65	30.09				1.73	48.48
0.64	39.87				1.14	33.8
1.77	36.46				1.18	35.51
1.06	26.51				0.61	16.68
1.27	26.59				0.7	19.42
Day 7
Relative mRNA expression of Ifnβ1					Relative mRNA expression of Mx1
Control	RT	PIC+RT			Control	RT	PIC+RT
1.17	0.6	8.61			0.47	2.97	14.01
0.35	0.82	2.51			1.24	3.98	12.09
1.27	0.83	5.36			0.98	3.73	15.5
2.6	0.31	3.1			0.59	1.44	2.77
0.26	4.58	4.14			1.4	10.17	9.75

## Sheet: Figure S14
Day 7 analysis
Control
			Day -1				Day 3				Day 6
1	5.6	7.5	117.6		5.8	7.5	126.15		7.2	9.5	246.24
2	7.3	9.2	245.134		8.4	9.7	342.216		8.3	10.8	372.006
3	5.3	6.8	95.506		6.5	7.1	149.987		7.6	8.2	236.816
4	8.3	9.2	316.894		9	10.4	421.2		9.1	10.9	451.314
5	7.2	8.4	217.728		6.3	9.2	182.574		7.1	7.9	199.119
			198.572				244.425				301.099
RT
1	7.2	7.9	204.768		6.9	7.1	169.016		8.2	9.1	305.942
2	7.5	7.6	213.75		7.4	8.3	227.254		7.7	9.3	275.699
3	5.9	9.1	158.386		5.1	7.6	98.838		5.7	8.2	133.209
4	6.5	8.1	171.112		5.5	8.3	125.538		7.4	8.8	240.944
5	7.1	7.7	194.078		6.5	8.7	183.787		6.6	8.8	191.664
			188.419				160.887				229.492
PIC+RT
1	6.5	7	147.875		7.3	8.8	234.476		6.1	8.5	158.142
2	6.6	6.8	148.104		6.9	8.6	204.723		7.6	8.5	245.48
3	6.1	6.6	122.793		6.9	7.1	169.016		5.9	6.8	118.354
4	6.6	9	196.02		7	10.1	247.45		8.1	11.6	380.538
5	5.4	7.4	107.892		5.2	7.4	100.048		5.9	8.2	142.721
			144.537				191.143				209.047
Day 15 analysis
Control			Day -1				Day 3				Day 6				Day 9				Day 14
1	4.9	6.5	78.0325		4.6	7.9	83.582		4.9	7.7	92.4385		5.6	8.6	134.848		7.1	8.7	219.283
2	7.5	7.6	213.75		8.5	9.1	328.738		9	9.8	396.9		9.6	11.1	511.488		10.2	11.9	619.038
3	5.4	6.7	97.686		5.6	7.7	120.736		6	7.8	140.4		7.7	10.6	314.237		9.7	11.8	555.131
4	6.5	8.3	175.338		6.5	9.3	196.463		8.1	10.6	347.733		8.4	11.6	409.248		9.9	11.2	548.856
5	6.3	7.5	148.837		7.1	9.1	229.365		8	10.6	339.2		8.4	11.3	398.664		10.5	12.6	694.575
			142.729				191.777				263.334				353.697				527.377
RT
1	6.9	8.1	192.821		7.8	9.7	295.074		8	10.9	348.8		8.7	12.1	457.924		9.2	13.6	575.552
2	6.5	8.1	171.112		6.9	8.1	192.821		7	9.4	230.3		6.5	10.2	215.475		7.4	11.5	314.87
3	6.9	8.7	207.104		7.4	9.2	251.896		8.1	9.8	321.489		8.6	10.6	391.988		9.1	11.3	467.876
4	6	6.9	124.2		7.1	7.5	189.037		6.5	7.3	154.213		7.1	7.2	181.476		8.2	8.8	295.856
5	4.9	6.2	74.431		6.2	6.6	126.852		6.1	6.9	128.374		6.6	7.9	172.062		7.1	9.2	231.886
			153.934				211.136				236.635				283.785				377.208
PIC+RT
1	6.9	7.6	180.918		6.4	7.3	149.504		7	9.1	222.95		6.9	9.4	223.767		7.6	9	259.92
2	6.5	7.6	160.55		7.2	8.5	220.32		8.4	8.5	299.88		7.8	10.9	331.578		8.8	11.6	449.152
3	6	9.1	163.8		6.6	9.7	211.266		6.8	10.1	233.512		7.4	9.8	268.324		7.5	11.3	317.812
4	5.5	8.8	133.1		7	10.1	247.45		6.3	9.6	190.512		7.7	10.8	320.166		8	12.1	387.2
5	6.6	8.2	178.596		7.4	10.1	276.538		7.2	9	233.28		8.3	11.3	389.229		8	10.6	339.2
			163.393				221.016				236.027				306.613				350.657

[truncated: 24 more sheets: Figure 4 & S20-S22, Figure 5b-5d, Figure 5c, Figure 5e-f, Figure 5h-5i, Figure S28, Figure 6b & d, Figure 6c, Figure 6e & 6g, Figure 6f, Figure 7, Figure 7c, Figure S29, Figure S30, Figure S31b, Figure S32, Figure S33, Figure S2a, Figure S2b-S2c, Figure S3 …]
